# Supplementary material for: Molecular Genetic Assessment Aids in Clarifying Phylogenetic Status of Iranian Kerman Wild Sheep
Source: Animals (Basel). 2025 Jan 16;15(2):238. doi: 10.3390/ani15020238 (PMC11758319; doi:10.3390/ani15020238)
Supplement: Supplementary file 1 [file animals-15-00238-s001.zip › Supplementary Table S1.xlsx]

## Sheet: Sheet 1
Table S1. Pairwise FST genetic distances between populations of O. gmelini and O. vignei.
	O. gmelini	O. v. bocharensis (UZB)	O. v. bocharensis (TJK)	O. v. punjabiensis	O. v. blanfordi	O. v. cycloceros	O. v. arkal	KERMAN SHEEP
O. gmelini	0
O. v. bocharensis (UZB)	0.156	0
O. v. bocharensis (TJK)	0.133	0.157	0
O. v. punjabiensis	0.139	0.195	0.134	0
O. v. blanfordi	0.116	0.196	0.14	0.143	0
O. v. cycloceros	0.09	0.205	0.149	0.143	0.125	0
O. v. arkal	0.089	0.205	0.147	0.147	0.13	0.099	0
KERMAN SHEEP	0.076	0.193	0.15	0.156	0.128	0.104	0.109	0
UZB, Uzbekistan
TJK, Tajikistan
